# Supplementary material for: Gait can reveal sleep quality with machine learning models
Source: PLoS One. 2019 Sep 25;14(9):e0223012. doi: 10.1371/journal.pone.0223012 (PMC6760789; doi:10.1371/journal.pone.0223012)
Supplement: S2 File — (CSV) [file pone.0223012.s003.csv]

Sleep	point1_1	point1_2	point1_3	point1_4	point1_5	point1_6	point1_7	point1_8	point1_9	point1_10	point1_11	point1_12	point1_13	point1_14	point1_15	point2_1	point2_2	point2_3	point2_4	point2_5	point2_6	point2_7	point2_8	point2_9	point2_10	point2_11	point2_12	point2_13	point2_14	point2_15	point3_1	point3_2	point3_3	point3_4	point3_5	point3_6	point3_7	point3_8	point3_9	point3_10	point3_11	point3_12	point3_13	point3_14	point3_15	point4_1	point4_2	point4_3	point4_4
9	4.08E-05	-1.93E-18	0.00106	-0.00188	0.0015	2.65E-05	0.000433	0.000456	0.000257	-2.08E-18	-2.48E-18	0.00842	0.000957	-0.00188	0.00106	0.00215	-6.85E-19	-2.11E-18	0.000265	0.000464	2.63E-05	0.000264	0.0005	9.08E-18	0.000453	1.23E-05	-1.73E-18	0.00821	0.00111	-0.00189	-1.50E-18	-2.21E-18	0.00108	-0.00188	0.00188	0.000245	0.00134	0.000435	0.000393	-2.15E-18	0.000656	0.000703	-2.06E-18	0.000348	0.00189	-1.84E-18	-1.90E-18	-0.00188	0.00125
9	1.52E-05	7.26E-21	0.00105	-0.00183	0.0019	1.78E-05	0.000463	0.000508	0.000281	-6.05E-21	0	0.00754	0.000932	-0.00183	0.00106	0.00257	0	-9.67E-21	0.000236	0.000231	6.92E-06	0.000225	0.000382	0	0.000352	2.90E-05	0	0.0104	0.00106	-0.00182	0	4.23E-21	0.00103	-0.00183	0.00183	0.000184	0.00111	0.000346	0.000338	0	0.000863	0.000901	2.42E-21	0.000457	0.00263	-7.26E-21	0	-0.00183	0.00153
5	1.97E-05	-1.06E-18	0.00108	-0.00183	0.00185	1.78E-05	0.000328	0.000359	0.000206	-1.04E-18	-1.21E-18	0.00762	0.000896	-0.00183	0.00103	0.00196	1.01E-18	-1.47E-18	0.000394	0.000726	1.14E-05	0.000316	0.000547	-7.97E-19	0.000481	4.24E-06	-7.78E-19	0.00729	0.00104	-0.0018	-2.65E-18	-1.15E-18	0.00107	-0.00183	0.00183	0.000165	0.00123	0.000247	0.000213	-8.24E-19	0.000667	0.000728	-1.22E-18	0.000427	0.00296	-9.36E-19	-8.66E-19	-0.0018	0.00103
10	5.86E-05	-2.98E-19	0.00113	-0.00196	0.00217	9.81E-06	0.000467	0.000501	0.000285	-7.74E-19	-5.29E-19	0.00907	0.000978	-0.00195	0.00112	0.002	0	-4.93E-19	0.000355	0.000685	1.90E-05	0.000231	0.000413	0	0.000376	5.86E-05	-5.18E-19	0.00929	0.00114	-0.00195	0	-2.87E-19	0.00112	-0.00196	0.00196	0.000328	0.00213	0.000535	0.000474	-6.39E-19	0.00063	0.000672	-4.02E-19	0.000338	0.00169	-3.86E-19	0	-0.00195	0.00102
4	1.99E-05	-2.55E-18	0.00103	-0.00178	0.00203	1.78E-05	0.000431	0.000472	0.000279	-2.22E-18	-3.03E-18	0.00978	0.00093	-0.00178	0.00108	0.00168	-1.24E-17	-2.50E-18	0.00035	0.000632	9.31E-06	0.000313	0.00056	3.81E-18	0.000527	3.26E-05	-3.21E-18	0.0102	0.00098	-0.00178	2.68E-18	-2.85E-18	0.00102	-0.00178	0.00178	0.000216	0.00167	0.000365	0.000329	-2.49E-18	0.000739	0.000843	-2.66E-18	0.000527	0.00424	-3.08E-18	-5.81E-18	-0.00178	0.00133
7	7.43E-06	-1.11E-18	0.00101	-0.00174	0.00201	2.07E-05	0.000492	0.000515	0.000269	-1.17E-18	-8.71E-19	0.0094	0.00093	-0.00173	0.000966	0.00233	0	-9.98E-19	0.000249	0.00035	2.70E-05	0.000296	0.000525	0	0.000486	1.66E-05	-6.70E-19	0.00948	0.001	-0.00174	0	-1.19E-18	0.00101	-0.00174	0.00174	0.000184	0.000961	0.000334	0.000314	-1.00E-18	0.00101	0.00107	-1.59E-18	0.000586	0.00343	-9.04E-19	0	-0.00174	0.00114
11	9.75E-06	-1.43E-18	0.00103	-0.00183	0.00155	2.61E-05	0.000569	0.000603	0.000345	-1.68E-18	-1.54E-18	0.0101	0.000808	-0.00182	0.00104	0.00136	-8.21E-19	-1.55E-18	0.000169	0.000288	3.11E-05	0.000376	0.00067	-1.79E-18	0.000614	5.47E-05	-1.50E-18	0.00928	0.00107	-0.00182	-1.20E-18	-1.43E-18	0.00103	-0.00182	0.00182	0.000171	0.000815	0.000319	0.00031	-1.47E-18	0.000353	0.000393	-1.63E-18	0.000242	0.00268	-1.85E-18	-9.86E-19	-0.00182	0.00135
12	2.44E-05	-1.45E-18	0.00102	-0.00181	0.00144	2.08E-05	0.000732	0.000765	0.000434	-1.42E-18	-1.91E-18	0.012	0.00112	-0.00181	0.00104	0.00266	-2.07E-18	-1.50E-18	0.00031	0.000536	5.00E-06	0.00023	0.000402	3.53E-20	0.000377	0.000146	-1.48E-18	0.0111	0.001	-0.00181	1.50E-17	-1.40E-18	0.00101	-0.00181	0.00181	0.000208	0.00165	0.00034	0.000314	-1.25E-18	0.000564	0.000628	-1.73E-18	0.000456	0.00443	-1.61E-18	9.18E-18	-0.00181	0.00128
11	2.87E-05	-4.25E-19	0.00111	-0.00191	0.00139	2.12E-05	0.00045	0.000463	0.000267	-4.35E-19	-5.18E-19	0.00888	0.000897	-0.00192	0.00111	0.00253	-3.55E-19	-3.37E-19	0.000407	0.00078	1.86E-05	0.000496	0.000928	1.03E-18	0.000896	0.000117	-4.14E-19	0.00776	0.00111	-0.00192	4.55E-18	-2.84E-19	0.00109	-0.00192	0.00192	0.000235	0.00126	0.000368	0.000314	-2.42E-19	0.000584	0.000653	-4.09E-19	0.000378	0.00242	-4.86E-19	-2.87E-18	-0.00192	0.00117
9	3.04E-05	-9.56E-19	0.00112	-0.00195	0.00146	2.11E-05	0.000716	0.000706	0.000372	-1.08E-18	-9.01E-19	0.00761	0.000816	-0.00194	0.00113	0.00161	5.19E-19	-1.42E-18	0.000313	0.000604	7.68E-06	0.000258	0.000481	-1.42E-18	0.000446	5.82E-05	-1.40E-18	0.00785	0.00114	-0.00194	-1.15E-18	-1.43E-18	0.00117	-0.00195	0.00195	0.000223	0.00133	0.00042	0.000398	-9.76E-19	0.000679	0.000693	-1.03E-18	0.000384	0.00244	-1.00E-18	-9.53E-19	-0.00195	0.00125
3	4.19E-05	-5.17E-21	0.00106	-0.00189	0.00266	2.65E-05	0.000583	0.000655	0.000365	0	-1.03E-20	0.0113	0.000963	-0.00189	0.0011	0.00214	0	0	0.000174	0.000253	2.34E-05	0.000225	0.000395	0	0.000359	2.89E-05	0	0.0125	0.00108	-0.00189	0	-1.55E-20	0.00104	-0.00189	0.00189	0.000199	0.00118	0.000326	0.000306	2.58E-21	0.00089	0.000993	-5.17E-21	0.000561	0.00403	-1.29E-21	0	-0.00189	0.00137
4	4.25E-06	-1.00E-18	0.00108	-0.00189	0.00112	7.68E-06	0.000374	0.000394	0.00021	-7.90E-19	-5.97E-19	0.00738	0.000639	-0.00189	0.00111	0.00116	0	-8.12E-19	0.000204	0.000388	2.76E-05	0.00035	0.000642	0	0.000603	4.86E-05	-7.61E-19	0.00642	0.00109	-0.00189	0	-9.36E-19	0.00108	-0.00188	0.00188	0.000116	0.000676	0.000209	0.00019	-7.43E-19	0.000442	0.000454	-9.62E-19	0.000227	0.00161	-7.10E-19	0	-0.00188	0.00094
7	8.11E-06	-7.50E-19	0.000986	-0.00173	0.00171	3.15E-05	0.00118	0.0012	0.000691	-1.11E-18	-7.27E-19	0.00935	0.000889	-0.00175	0.00101	0.00156	0	-6.92E-19	0.000174	0.000193	5.05E-06	0.000293	0.000564	0	0.000555	5.34E-05	-5.01E-19	0.0104	0.00102	-0.00175	0	-9.40E-19	0.00103	-0.00175	0.00175	0.000244	0.00109	0.000526	0.000545	-1.40E-19	0.00104	0.00117	-6.96E-19	0.0007	0.00501	-6.52E-19	0	-0.00175	0.00118
9	1.92E-05	-4.52E-19	0.0011	-0.00186	0.0019	1.58E-05	0.000465	0.000493	0.000288	-5.60E-19	-7.55E-19	0.0086	0.000956	-0.00186	0.00102	0.00236	0	-6.47E-19	0.00046	0.000822	1.84E-05	0.000375	0.000646	0	0.000614	1.57E-05	-6.95E-19	0.00778	0.00109	-0.00184	0	-5.40E-19	0.0011	-0.00186	0.00186	0.000234	0.00118	0.000424	0.000393	-6.50E-19	0.000812	0.000846	-7.10E-19	0.00049	0.00323	-6.20E-19	0	-0.00186	0.00195
3	2.52E-05	-2.88E-18	0.0012	-0.00208	0.00208	6.83E-06	0.000542	0.000592	0.000333	-3.98E-18	-3.09E-18	0.0114	0.00114	-0.00206	0.00122	0.00246	-8.82E-19	-3.32E-18	0.000493	0.000985	4.92E-06	0.000347	0.000608	-1.18E-18	0.000546	0.000148	-3.38E-18	0.00939	0.00116	-0.00208	-8.16E-19	-2.77E-18	0.0012	-0.00208	0.00208	0.000275	0.00146	0.000496	0.000462	-2.50E-18	0.000815	0.000843	-2.89E-18	0.000468	0.00424	-2.74E-18	7.45E-19	-0.00208	0.00249
5	4.31E-05	-1.05E-18	0.00103	-0.00179	0.00122	1.89E-05	0.00047	0.000499	0.000263	-9.68E-19	-1.17E-18	0.0078	0.000859	-0.00179	0.001	0.00237	-3.80E-18	-1.40E-18	0.000316	0.000571	2.55E-05	0.000305	0.000544	-4.03E-19	0.000507	4.89E-05	-8.19E-19	0.0075	0.00105	-0.00179	-2.60E-19	-9.44E-19	0.00102	-0.00179	0.00179	0.000276	0.00135	0.000484	0.00046	-1.19E-18	0.000518	0.000567	-1.51E-18	0.000328	0.00208	-1.32E-18	-4.39E-18	-0.00179	0.000924
2	2.28E-05	-2.59E-18	0.00115	-0.00201	0.00151	1.10E-05	0.000511	0.00055	0.000303	-2.45E-18	-1.87E-18	0.00751	0.000826	-0.00201	0.00115	0.00156	-6.97E-19	-2.89E-18	0.00021	0.000386	2.51E-05	0.000331	0.000596	-1.36E-17	0.000541	1.61E-05	-2.03E-18	0.00693	0.00117	-0.00201	4.06E-18	-2.55E-18	0.00117	-0.00201	0.00201	0.000165	0.000931	0.000299	0.000278	-2.25E-18	0.000495	0.000536	-2.08E-18	0.000284	0.00214	-2.66E-18	9.52E-19	-0.00201	0.00196
5	3.75E-05	-5.62E-19	0.00114	-0.00196	0.0021	3.04E-05	0.000781	0.000859	0.000501	-7.64E-19	-7.35E-19	0.00862	0.000959	-0.00196	0.00116	0.00152	0	-9.79E-19	0.000184	0.000289	1.65E-05	0.000349	0.000582	0	0.000529	4.13E-05	-3.81E-19	0.00914	0.00111	-0.00196	0	-9.29E-19	0.00111	-0.00196	0.00196	0.000246	0.00142	0.00044	0.000412	-6.82E-19	0.00079	0.000903	-6.84E-19	0.000534	0.00421	-6.43E-19	0	-0.00196	0.00202
8	7.47E-06	-2.49E-18	0.00101	-0.00175	0.00191	2.19E-05	0.000636	0.00067	0.000372	-2.20E-18	-2.46E-18	0.00989	0.000922	-0.00175	0.000973	0.00202	5.62E-19	-4.72E-18	0.000173	0.000263	8.14E-06	0.00025	0.000438	5.36E-19	0.000409	8.69E-06	-2.64E-18	0.00962	0.00101	-0.00175	-9.59E-20	-2.89E-18	0.001	-0.00174	0.00174	0.000182	0.00141	0.000287	0.000252	-2.64E-18	0.000839	0.000899	-2.75E-18	0.000521	0.00497	-2.62E-18	-1.15E-18	-0.00175	0.0018
5	2.95E-05	-7.37E-19	0.00114	-0.00196	0.00141	3.04E-05	0.000627	0.000664	0.000353	-9.13E-19	-8.83E-19	0.00775	0.000966	-0.00196	0.00112	0.00143	0	-8.85E-19	0.000284	0.000532	8.11E-06	0.000343	0.000609	0	0.000564	8.91E-05	-9.77E-19	0.00833	0.00113	-0.00196	0	-9.96E-19	0.00114	-0.00197	0.00197	0.000206	0.00116	0.000338	0.000288	-7.46E-19	0.000668	0.00079	-8.38E-19	0.000533	0.00477	-1.05E-18	0	-0.00197	0.00157
2	2.56E-05	-1.39E-20	0.000999	-0.00178	0.00167	9.17E-06	0.000524	0.000543	0.000305	1.39E-20	9.24E-21	0.0114	0.000999	-0.00179	0.00101	0.00222	0	1.39E-20	0.000357	0.000695	2.46E-05	0.000246	0.000446	0	0.000411	2.48E-05	0	0.00897	0.00103	-0.00179	0	1.15E-21	0.000983	-0.00179	0.00179	0.000154	0.00118	0.000273	0.000251	-4.62E-21	0.000702	0.000751	-9.24E-21	0.000447	0.00376	-1.15E-21	0	-0.00179	0.00139
2	4.52E-05	-1.42E-18	0.00107	-0.00192	0.00179	1.07E-05	0.000416	0.000463	0.000267	-1.01E-18	-8.77E-19	0.0113	0.000906	-0.00191	0.00106	0.00193	0	-1.53E-18	0.000292	0.000528	1.39E-05	0.000335	0.000567	0	0.00052	4.99E-05	-8.10E-19	0.0103	0.00108	-0.00192	0	-1.53E-18	0.00111	-0.00192	0.00192	0.000157	0.000737	0.000267	0.000244	-1.42E-18	0.000707	0.000792	-1.51E-18	0.000439	0.00224	-1.76E-18	0	-0.00192	0.00148
1	8.59E-06	-1.41E-18	0.00114	-0.00198	0.00293	8.98E-06	0.000427	0.00045	0.000249	-9.56E-19	-1.30E-18	0.0121	0.00103	-0.00198	0.00116	0.00241	-2.74E-19	-1.11E-18	0.000436	0.000813	9.28E-06	0.000264	0.000446	-2.64E-18	0.000412	2.20E-05	-1.30E-18	0.0126	0.00113	-0.00199	-2.39E-18	-1.08E-18	0.00108	-0.00199	0.00199	0.0002	0.00167	0.000331	0.000307	-9.65E-19	0.000614	0.000684	-1.34E-18	0.000436	0.00393	-1.16E-18	2.00E-18	-0.00198	0.00175
9	7.05E-05	-5.16E-19	0.00114	-0.00187	0.002	1.61E-05	0.000554	0.000593	0.000353	-6.15E-19	-6.83E-19	0.0076	0.000982	-0.00187	0.00105	0.00232	8.47E-20	-5.87E-19	0.000375	0.000758	1.73E-05	0.000312	0.000525	-9.65E-19	0.00046	8.47E-06	-6.00E-19	0.00682	0.00102	-0.00186	-1.11E-18	-5.56E-19	0.000963	-0.00187	0.00187	0.000413	0.00182	0.000793	0.000749	-5.64E-19	0.000724	0.000795	-7.41E-19	0.000462	0.00232	-6.02E-19	-1.26E-18	-0.00187	0.00151
4	1.69E-05	-9.26E-19	0.00108	-0.00183	0.0022	1.83E-05	0.000483	0.000514	0.000288	-1.22E-18	-1.12E-18	0.00775	0.000944	-0.00183	0.0011	0.00235	-1.88E-17	-1.11E-18	0.00031	0.000482	1.25E-05	0.000236	0.000431	-9.27E-19	0.000403	7.76E-05	-1.27E-18	0.00765	0.00103	-0.00183	-9.17E-19	-9.89E-19	0.00108	-0.00183	0.00183	0.000153	0.000893	0.000285	0.000267	-1.08E-18	0.000488	0.000552	-8.73E-19	0.000327	0.00239	-1.24E-18	-3.65E-18	-0.00183	0.00107
1	1.38E-05	-1.11E-18	0.00115	-0.00198	0.00184	2.48E-05	0.000624	0.000679	0.00041	-1.29E-18	-1.08E-18	0.0133	0.0012	-0.00198	0.00111	0.00159	2.10E-18	-1.09E-18	0.000224	0.000439	1.02E-05	0.000289	0.000417	-7.32E-19	0.000385	2.78E-05	-1.19E-18	0.0125	0.00116	-0.00199	-6.02E-18	-1.24E-18	0.00118	-0.00198	0.00198	0.000142	0.00116	0.000227	0.000206	-1.12E-18	0.000535	0.000557	-1.39E-18	0.00033	0.00347	-1.17E-18	-6.00E-18	-0.00197	0.000946
7	8.95E-06	-1.38E-18	0.0011	-0.00192	0.00111	9.07E-07	0.000446	0.000471	0.000265	-1.29E-18	-1.28E-18	0.00636	0.000835	-0.00193	0.00114	0.00103	-5.73E-18	-2.26E-18	0.000162	0.000306	1.57E-05	0.000199	0.000322	-1.68E-18	0.000292	2.16E-05	-2.20E-18	0.0069	0.00114	-0.00192	-1.18E-18	-1.03E-18	0.00113	-0.00193	0.00193	0.000147	0.000804	0.000271	0.000252	-1.49E-18	0.000749	0.000815	-1.54E-18	0.000476	0.00388	-1.33E-18	-5.14E-18	-0.00193	0.00108
10	4.67E-06	-4.51E-19	0.00103	-0.00186	0.00256	2.40E-05	0.000505	0.000544	0.000312	-5.21E-19	4.61E-19	0.0178	0.00111	-0.00186	0.00112	0.00358	8.58E-19	-5.46E-19	0.000269	0.000415	1.82E-05	0.000351	0.000596	-2.50E-19	0.000556	3.56E-05	-5.46E-19	0.0199	0.0011	-0.00186	-1.20E-18	-7.42E-19	0.00103	-0.00186	0.00186	0.000272	0.00139	0.000449	0.000406	-3.87E-19	0.000519	0.000583	-7.42E-19	0.000399	0.00394	-5.31E-19	-3.21E-18	-0.00186	0.00346
4	4.80E-06	-4.81E-21	0.00104	-0.00183	0.00126	1.60E-05	0.000463	0.000472	0.000255	-9.63E-21	4.81E-21	0.00678	0.000889	-0.00182	0.00102	0.0012	0	4.81E-21	0.000183	0.000368	2.28E-05	0.000231	0.000397	0	0.00038	1.67E-05	9.63E-21	0.00812	0.00103	-0.00182	0	-1.20E-20	0.00106	-0.00183	0.00183	0.000107	0.000633	0.000194	0.000176	-2.41E-21	0.00057	0.000641	-2.41E-21	0.000397	0.00274	0	0	-0.00183	0.000951
9	2.79E-06	-2.35E-18	0.00106	-0.00176	0.00153	1.75E-05	0.000394	0.000429	0.00025	-1.15E-18	-1.26E-18	0.00927	0.000726	-0.00178	0.00105	0.0019	-2.37E-18	-1.32E-18	0.000168	0.000262	8.66E-06	0.000238	0.000398	-3.73E-18	0.000368	4.58E-05	-6.27E-19	0.00932	0.00106	-0.00177	-1.58E-18	-1.30E-18	0.00113	-0.00178	0.00178	0.00011	0.0006	0.000194	0.00018	-1.66E-18	0.000545	0.000568	-1.16E-18	0.0003	0.00222	-1.04E-18	-4.40E-18	-0.00177	0.00206
14	2.64E-05	-4.52E-21	0.00103	-0.00176	0.00287	8.78E-06	0.000533	0.00056	0.000319	-2.26E-21	4.52E-21	0.0121	0.00102	-0.00177	0.001	0.00357	0	9.03E-21	0.000615	0.000966	4.93E-05	0.000437	0.000793	0	0.000702	3.81E-05	0	0.0105	0.00103	-0.00177	0	0	0.00104	-0.00177	0.00177	0.000151	0.00103	0.000275	0.000259	0	0.000542	0.000629	-1.13E-20	0.000383	0.00259	-2.26E-21	0	-0.00177	0.00159
11	1.48E-05	-6.28E-19	0.00111	-0.00199	0.00161	4.00E-05	0.000715	0.000787	0.000468	-8.16E-19	-6.82E-19	0.00956	0.000754	-0.00198	0.00113	0.0015	0	-7.76E-19	0.000261	0.000504	3.16E-05	0.000556	0.000927	0	0.000869	6.96E-05	-6.96E-19	0.00823	0.00117	-0.00198	0	-5.84E-19	0.00114	-0.00199	0.00199	0.000245	0.00138	0.000395	0.000348	-4.71E-19	0.000538	0.000596	-6.39E-19	0.000345	0.00188	-8.10E-19	0	-0.00199	0.00148
11	1.41E-05	-1.91E-18	0.00116	-0.00206	0.00212	2.19E-05	0.00146	0.00148	0.000761	-1.76E-18	-1.40E-18	0.00645	0.000787	-0.00206	0.00121	0.00141	2.10E-19	-1.88E-18	0.000296	0.000539	4.64E-05	0.000308	0.000596	-7.41E-19	0.000557	3.70E-05	-1.97E-18	0.00732	0.0012	-0.00206	-9.18E-18	-1.98E-18	0.00119	-0.00207	0.00207	0.000341	0.00201	0.00056	0.000495	-2.17E-18	0.000524	0.000564	-1.58E-18	0.000311	0.00224	-1.67E-18	-2.54E-18	-0.00205	0.000974
9	1.29E-05	-1.72E-21	0.00125	-0.00218	0.00189	1.30E-05	0.000555	0.000582	0.000334	3.44E-21	3.44E-21	0.0151	0.00124	-0.00218	0.00124	0.00293	0	1.03E-20	0.0005	0.000937	3.00E-05	0.000333	0.000577	0	0.000537	0.000102	1.72E-21	0.0115	0.00123	-0.00218	0	-1.37E-20	0.00123	-0.00217	0.00217	0.000183	0.000995	0.000348	0.000323	0	0.000673	0.00076	-1.03E-20	0.000479	0.00509	1.03E-20	0	-0.00217	0.00202
11	3.22E-05	-2.50E-18	0.00101	-0.00174	0.00218	5.08E-06	0.000462	0.000495	0.00028	-2.38E-18	-2.57E-18	0.0104	0.000839	-0.00175	0.001	0.00184	-4.33E-19	-3.02E-18	0.000321	0.000631	1.26E-05	0.000271	0.000504	-3.41E-18	0.000484	9.54E-05	-3.26E-18	0.0111	0.001	-0.00175	3.35E-17	-3.26E-18	0.000983	-0.00175	0.00175	0.000289	0.00146	0.000486	0.000433	-2.89E-18	0.000799	0.000845	-3.29E-18	0.000433	0.00218	-3.23E-18	1.88E-18	-0.00175	0.00103
6	2.46E-06	-3.92E-19	0.00109	-0.00187	0.00229	2.86E-05	0.000313	0.00035	0.000207	-5.92E-19	-3.71E-19	0.0126	0.000963	-0.00187	0.00109	0.00336	1.00E-17	-5.67E-19	0.000372	0.000658	3.33E-05	0.000394	0.000655	-1.10E-19	0.000597	8.06E-05	-5.79E-19	0.0104	0.00107	-0.00187	-1.03E-19	-8.30E-19	0.00106	-0.00187	0.00187	0.000164	0.000882	0.000313	0.000301	-4.50E-19	0.000751	0.000808	-5.64E-19	0.00043	0.0039	-5.94E-19	6.37E-19	-0.00187	0.00236
9	5.64E-06	0	0.00103	-0.00178	0.00156	2.33E-05	0.000695	0.000743	0.000411	-9.15E-21	0	0.00921	0.001	-0.00178	0.00104	0.00304	0	4.58E-21	0.000377	0.000661	1.46E-05	0.000255	0.00044	0	0.000413	4.78E-05	4.58E-21	0.00862	0.00105	-0.00178	0	2.29E-21	0.00102	-0.00178	0.00178	0.000132	0.00078	0.000236	0.00022	4.58E-21	0.000674	0.000736	0	0.000396	0.00227	4.01E-21	0	-0.00177	0.00144
15	1.90E-05	-1.70E-18	0.00107	-0.00185	0.00152	5.81E-05	0.000588	0.000652	0.000365	-1.72E-18	-1.07E-18	0.00701	0.00102	-0.00185	0.00105	0.00158	0	-1.39E-18	0.000266	0.000474	2.54E-05	0.000312	0.000535	0	0.000491	5.61E-05	-1.64E-18	0.00788	0.00102	-0.00185	0	-1.83E-18	0.00107	-0.00184	0.00184	0.000156	0.000798	0.000289	0.000271	-1.64E-18	0.00062	0.000661	-1.32E-18	0.000369	0.00254	-1.46E-18	0	-0.00185	0.00132
8	2.78E-05	-6.38E-19	0.00101	-0.00173	0.00227	1.79E-05	0.000637	0.000717	0.000414	-5.55E-19	-5.31E-19	0.00991	0.000926	-0.00173	0.001	0.00246	0	-5.64E-19	0.000451	0.000818	1.36E-05	0.000434	0.000719	0	0.000644	6.42E-05	-6.77E-19	0.00761	0.00099	-0.00173	0	-6.62E-19	0.00101	-0.00173	0.00173	0.000214	0.00125	0.00037	0.000342	-5.69E-19	0.000558	0.000644	-5.94E-19	0.000383	0.00233	-7.72E-19	0	-0.00173	0.00107
6	4.15E-05	-1.80E-20	0.00119	-0.00204	0.00184	2.24E-05	0.00057	0.00063	0.000386	6.01E-21	-1.50E-21	0.00993	0.00109	-0.00204	0.00117	0.00195	0	6.01E-21	0.000357	0.000688	1.94E-05	0.000359	0.000602	0	0.000534	5.85E-06	3.00E-21	0.00993	0.00119	-0.00203	0	0	0.00118	-0.00204	0.00204	0.000252	0.00148	0.000413	0.000371	-1.20E-20	0.000788	0.000851	-6.01E-21	0.000489	0.00326	-3.00E-21	0	-0.00204	0.00175
18	3.92E-05	3.61E-21	0.00106	-0.00183	0.00152	1.40E-05	0.000798	0.000812	0.000437	4.81E-21	9.63E-21	0.00852	0.000936	-0.00183	0.00107	0.00183	0	-1.44E-20	0.000209	0.000344	2.04E-05	0.000274	0.00048	0	0.00044	4.65E-05	9.63E-21	0.00846	0.00104	-0.00182	0	4.21E-21	0.00108	-0.00182	0.00182	0.000227	0.00122	0.000395	0.000368	0	0.000739	0.000795	7.22E-21	0.000407	0.00238	-1.20E-21	0	-0.0018	0.00171
10	3.70E-05	-2.78E-18	0.00118	-0.00204	0.00233	4.09E-05	0.000659	0.000708	0.000395	-2.53E-18	-2.89E-18	0.0143	0.0011	-0.00203	0.00113	0.00232	-1.28E-19	-3.07E-18	0.000334	0.000666	2.73E-05	0.000224	0.000408	-3.85E-18	0.000376	3.44E-05	-2.73E-18	0.0147	0.00115	-0.00204	-1.23E-18	-3.19E-18	0.00114	-0.00204	0.00204	0.000243	0.00203	0.000358	0.000324	-2.25E-18	0.000428	0.000491	-2.92E-18	0.000444	0.00732	-3.03E-18	-1.56E-18	-0.00204	0.000861
10	2.31E-05	-1.33E-18	0.00111	-0.00188	0.00155	2.16E-05	0.000571	0.000599	0.00032	-1.39E-18	-1.10E-18	0.00926	0.00102	-0.00188	0.00107	0.00239	-6.34E-18	-9.50E-19	0.000313	0.000558	1.05E-05	0.000216	0.000406	-2.56E-18	0.000378	1.08E-05	-1.08E-18	0.00825	0.00108	-0.00188	-9.07E-19	-1.38E-18	0.00109	-0.00188	0.00188	0.00011	0.000686	0.000191	0.000173	-1.45E-18	0.000932	0.000963	-1.43E-18	0.000494	0.00315	-1.12E-18	-4.26E-18	-0.00188	0.0015
7	1.60E-05	0	0.00108	-0.00187	0.002	4.03E-05	0.000569	0.000622	0.000344	5.05E-21	0	0.00702	0.000956	-0.00187	0.00103	0.00209	0	0	0.000416	0.000742	1.79E-05	0.000239	0.000455	0	0.000445	3.28E-05	0	0.00697	0.00103	-0.00187	0	-2.52E-21	0.00108	-0.00187	0.00187	0.000188	0.000948	0.000331	0.000299	3.79E-21	0.000565	0.000652	-5.05E-21	0.000427	0.00287	2.52E-21	0	-0.00187	0.000721
7	6.55E-06	-1.39E-18	0.00121	-0.002	0.00186	8.61E-06	0.000475	0.000512	0.000266	-8.74E-19	-1.21E-18	0.0116	0.00106	-0.00199	0.00112	0.00199	-1.27E-18	-8.63E-19	0.000338	0.000588	3.83E-05	0.000299	0.000563	4.49E-20	0.000525	6.75E-05	-1.10E-18	0.0107	0.00112	-0.00199	-1.01E-18	-1.08E-18	0.00115	-0.002	0.002	0.000229	0.00116	0.000398	0.000349	-1.00E-18	0.000599	0.000679	-1.04E-18	0.000396	0.00226	-1.26E-18	-2.37E-18	-0.00199	0.0014
14	6.14E-06	0	0.00118	-0.00197	0.00269	1.35E-05	0.000444	0.000487	0.000279	-2.80E-21	1.12E-20	0.0156	0.00113	-0.00197	0.00114	0.00237	0	0	0.000397	0.000776	1.58E-05	0.000416	0.000663	0	0.000589	2.14E-05	-2.10E-21	0.0135	0.00113	-0.00197	0	-5.59E-21	0.00114	-0.00197	0.00197	0.000189	0.00211	0.000263	0.000222	-4.19E-21	0.00127	0.00135	1.12E-20	0.00075	0.00867	0	0	-0.00197	0.0017
4	4.50E-06	-5.89E-19	0.00102	-0.00179	0.00266	7.13E-06	0.000392	0.00043	0.000241	-4.60E-19	-5.26E-19	0.00927	0.000759	-0.00178	0.00106	0.00174	0	-3.95E-19	0.000325	0.00063	1.17E-05	0.000264	0.000476	0	0.00045	2.48E-05	-6.94E-19	0.00851	0.00103	-0.00179	0	-5.06E-19	0.00102	-0.00178	0.00178	0.000105	0.000688	0.000188	0.000179	-6.99E-19	0.000345	0.000385	-5.52E-19	0.000226	0.00195	-6.18E-19	0	-0.00179	0.00103
10	4.28E-05	-6.75E-19	0.00108	-0.00186	0.00168	1.70E-05	0.000677	0.000718	0.000421	-7.00E-19	-4.80E-19	0.0103	0.00113	-0.00185	0.00106	0.00246	0	-6.71E-19	0.000454	0.00081	2.05E-05	0.000255	0.00047	0	0.000447	8.47E-05	-7.30E-19	0.00971	0.00107	-0.00186	0	-7.05E-19	0.00107	-0.00186	0.00186	0.000357	0.00235	0.000614	0.000564	-6.20E-19	0.000955	0.00102	-6.40E-19	0.00058	0.00366	-6.01E-19	0	-0.00185	0.00138
11	1.99E-05	-2.00E-18	0.00127	-0.00215	0.00321	8.65E-05	0.000736	0.0008	0.000418	-1.15E-18	-6.76E-19	0.0167	0.00118	-0.00215	0.00128	0.00249	0	-2.54E-18	0.000388	0.00077	2.39E-05	0.000382	0.00067	0	0.000617	0.000113	-9.56E-19	0.0138	0.00128	-0.00217	0	-1.57E-18	0.00126	-0.00217	0.00217	0.000259	0.00257	0.000402	0.000361	-1.75E-18	0.00106	0.00112	-1.93E-18	0.00059	0.00418	-1.81E-18	0	-0.00216	0.00161
5	2.24E-05	-7.36E-19	0.00115	-0.00198	0.0015	1.10E-05	0.000659	0.000678	0.000366	-5.96E-19	-6.68E-19	0.00777	0.000839	-0.00199	0.00108	0.00157	0	-8.22E-19	0.000214	0.000405	1.38E-05	0.000298	0.000536	0	0.000501	1.70E-05	-8.22E-19	0.00845	0.00117	-0.00199	0	-7.02E-19	0.00114	-0.00198	0.00198	0.00012	0.000807	0.000202	0.000186	-6.82E-19	0.000595	0.000625	-7.42E-19	0.000344	0.00266	-7.62E-19	0	-0.00199	0.00111
4	2.53E-05	-6.21E-19	0.00103	-0.00174	0.00246	2.68E-05	0.000364	0.000394	0.000223	-4.23E-19	-5.35E-19	0.00662	0.000814	-0.00175	0.00101	0.0022	1.38E-19	-4.67E-19	0.000338	0.000647	3.75E-05	0.000255	0.000493	-6.45E-19	0.000456	3.32E-06	-2.20E-19	0.00633	0.00097	-0.00175	1.33E-19	-4.45E-19	0.000977	-0.00175	0.00175	0.000162	0.00107	0.000271	0.000249	-5.71E-19	0.000544	0.000606	-4.23E-19	0.000378	0.00307	-4.54E-19	-8.31E-20	-0.00175	0.00106
6	1.13E-05	-1.38E-18	0.00102	-0.00175	0.00218	2.61E-05	0.000457	0.000506	0.00029	-1.32E-18	-1.30E-18	0.00694	0.000991	-0.00176	0.00104	0.00153	-1.40E-18	-1.31E-18	0.000309	0.000562	1.38E-05	0.000264	0.000477	-5.73E-18	0.000456	3.63E-05	-1.37E-18	0.00688	0.00104	-0.00176	-4.74E-19	-1.62E-18	0.001	-0.00176	0.00176	0.000259	0.00165	0.000486	0.000454	-1.30E-18	0.000626	0.000707	-1.60E-18	0.000405	0.0029	-1.44E-18	-1.33E-18	-0.00176	0.00236
5	1.21E-05	0	0.00107	-0.00189	0.00214	2.77E-05	0.00045	0.000505	0.000295	0	-5.17E-21	0.0136	0.00108	-0.00189	0.00111	0.00271	0	0	0.00043	0.000862	2.05E-05	0.000442	0.000811	0	0.000766	4.88E-05	-7.75E-21	0.0138	0.00108	-0.00189	0	-2.58E-21	0.00111	-0.00189	0.00189	0.000192	0.00118	0.000321	0.000286	2.58E-21	0.000556	0.000595	-9.05E-21	0.000388	0.00427	0	0	-0.00189	0.00199
1	1.58E-05	-1.55E-18	0.00106	-0.00187	0.00146	1.29E-05	0.000712	0.000733	0.000411	-1.84E-18	-1.70E-18	0.0121	0.00106	-0.00187	0.00106	0.0021	-1.40E-18	-1.39E-18	0.000462	0.000821	2.03E-05	0.0003	0.000566	-5.30E-19	0.000538	3.26E-05	-1.69E-18	0.0104	0.00103	-0.00186	-9.51E-19	-1.66E-18	0.00106	-0.00188	0.00188	0.000176	0.00136	0.000276	0.000256	-1.76E-18	0.000707	0.000764	-1.43E-18	0.000428	0.00341	-1.93E-18	-6.34E-19	-0.00188	0.00167
4	3.88E-06	-1.85E-18	0.00112	-0.00188	0.00267	2.10E-05	0.000716	0.000758	0.000417	-2.07E-18	-2.23E-18	0.01	0.00105	-0.00187	0.00108	0.00227	0	-2.19E-18	0.000336	0.000577	2.96E-05	0.00042	0.000763	0	0.000765	4.50E-05	-2.04E-18	0.0125	0.0011	-0.00187	0	-2.12E-18	0.00107	-0.00187	0.00187	0.000169	0.000953	0.000285	0.00026	-1.82E-18	0.000942	0.00101	-2.10E-18	0.000536	0.00304	-1.81E-18	0	-0.00188	0.00273
7	8.93E-06	-5.71E-19	0.000525	-0.000959	0.00361	1.24E-05	0.000331	0.000417	0.000305	-5.85E-19	-5.06E-19	0.0128	0.000913	-0.000961	0.000554	0.00398	0	-6.46E-19	0.000215	0.000166	2.76E-06	0.000195	0.00027	0	0.000229	3.11E-06	-6.64E-19	0.0167	0.000544	-0.000959	0	-7.12E-19	0.000526	-0.000957	0.000957	0.000142	0.00136	0.000176	0.000151	-7.20E-19	0.000597	0.000717	-7.04E-19	0.000557	0.00565	-6.17E-19	0	-0.000956	0.00171
[truncated: 311 more columns]
